# Supplementary material for: Differences in Neuropathology between Nitroglycerin-Induced Mouse Models of Episodic and Chronic Migraine
Source: Int J Mol Sci. 2024 Mar 26;25(7):3706. doi: 10.3390/ijms25073706 (PMC11011425; doi:10.3390/ijms25073706)
Supplement: Supplementary file 1 [file ijms-25-03706-s001.zip]

Archive with 1 entries (1 files):
- ijms-2897306-supplementary.pdf
